# Supplementary material for: Protein Recovery of Tra Catfish (Pangasius hypophthalmus) Protein-Rich Side Streams by the pH-Shift Method
Source: Foods. 2022 May 24;11(11):1531. doi: 10.3390/foods11111531 (PMC9180071; doi:10.3390/foods11111531)
Supplement: Supplementary file 1 [file foods-11-01531-s001.zip]

Archive with 1 entries (1 files):
- foods-1725984-supplementary.pdf
